# Supplementary material for: Interfacial Dynamics in the Fabrication of Various Concave Hydrogel Discs for Enhanced Biosensing
Source: Polymers (Basel). 2025 Aug 28;17(17):2341. doi: 10.3390/polym17172341 (PMC12431547; doi:10.3390/polym17172341)
Supplement: Supplementary file 1 [file polymers-17-02341-s001.zip]

Archive with 1 entries (1 files):
- polymers-3792495-supplementary.mp4
